# Supplementary material for: Conserved Calcineurin A splice variants regulate both constitutive and experience-dependent behaviors through tissue-specific signaling
Source: PLoS Genet. 2025 Sep 26;21(9):e1011884. doi: 10.1371/journal.pgen.1011884 (PMC12503234; doi:10.1371/journal.pgen.1011884)
Supplement: S2 File — (XLSX) [file pgen.1011884.s007.xlsx]

## Sheet: Fig 2C
T0				T60
	vs N2	vs N2			vs N2	vs N2
	p=.059	p=.937			p=.012	p=.845
N2 (WT)	delta13a	delta13bc		N2 (WT)	delta13a	delta13bc
80.26	80.77	77.27		32.28	28.14	40
78.26	86.82	67.01		16.3	9.43	37.58
80.58	89.09	76.64		48.78	10.63	39.41
72.86	78.57	76.92		24.14	40.15	28.93
73.33	79.69	85.51		28.79	11.38	24.68
76.6	93.94	82.35		34.26	22.68	20
59.52	91.78	78.97		34.25	19.54	17.33
81.61	76.27	66.97		25.88	18.18	22.05
75.31	82.35	87.36		27.62	25.64	26.03
81.17	80	89.7436		55.17	12.7
84.47	77.1	71.4286		15.5	7.44
84.69	85.83	78.3333		24.66	15.71

## Sheet: Fig 2D
T0				T60
	vs N2	vs N2			vs N2	vs N2
	p=.034	p=.958			p=.557	p=.0915
N2 (WT)	delta13a	delta13bc		N2 (WT)	delta13a	delta13bc
141.344	108.661	135.131		143.17	118.656	142.88
151.125	115.427	136.927		151.558	121.944	123.457
137.772	110.649	135.122		141.331	113.02	122.084
135.56	106.649	130.724		126.448	132.424	140.517
132.377	134.924	120.701		132.556	139.402	139.249
117.641	126.642	137.377		132.939	124.577	135.57
146.452	138.923	150.421		128.928	122.116	169.042
153.696	130.49	148.918		160.889	136.543	161.93
147.276	136.012	143.09		154.207	125.796	172.177
143.445	124.378			115.712	116.039
132.767	143.779			109.99	126.251
140.088	128.69			128.96	137.362
135.051	127.756			128.005	139.914
122.19	127.746			123.803	143.31
109.626	132.689			122.646	132.883

## Sheet: Fig 3C
T0							T60
	vs N2	vs N2	vs N2	vs N2				vs N2	vs N2	vs N2	vs N2
	p<.001	p=.999	p=.983	p=.241				p<.001	p<.001	p=.176	p<.001
vs tax-6(gf)		vs tax-6(gf)	vs tax-6(gf)	vs tax-6(gf)			vs tax-6(gf)		vs tax-6(gf)	vs tax-6(gf)	vs tax-6(gf)
p<.001		p<.001	p<.001	p=.161			p<.001		p=.051	p<.001	p<.001
N2 (WT)	tax-6(gf)	13a-stop	13bc-stop	13a-stop + 13bc-stop			N2 (WT)	tax-6(gf)	13a-stop	13bc-stop	13a-stop + 13bc-stop
100	86.7925	76.7196	82.7586	72.4138			60.4651	66.6667	53.9823	56.0976	42.8571
78.0488	91.6667	71.831	78.8461	91.4894			64.8649	65.7895	77.7778	68.0851	41.3793
76.5625	89.2857	67.0732	89.4737	83.871			69.0476	85.4167	68.1416	52.8302	61.5385
63.4146	88.0952	57.6191	70.2899	69.0141			33.3333	95	78.7037	47.8873	73.4375
67.3913	86.2745	44.9438	65.9686	80.7018			30	94.2857	85.5556	68.5315	62.2222
78.3784	79.4872	60.7843	65.8163	78.0488			31.4286	90	86.3636	66.6667	64.0625
85.7143	86.2745	59.4937	71.1111	94.4444			44.4444	88.2353	71.1539	40.7407	84.2105
79.0698	87.5	57.6087	75	87.5			37.5	92	89.3333	54.4643	90
88.2353	100	72.9927	68.9655	92.8571			63.6364	96.9697	67.0588	48.1482	78.2609
55.0562	89	80.4348	75.3968	71.4286			39.2157	84.4828	86.2069	63.3333	64.1509
59.375	90.3226	64	62.6415	88			51.5151	71.4286	90.3226	49.4318	53.8462
72.4771	85.2941	70.9302	70.8154	76.7123			53.8462	81.6092	81.4815	57.3034	63.3663
65.1515	79.4118	74.4186	65.6805	66.9291			30.1471	88.1579	79.5699	54.1985	63.9175
79.6116	79.2079	83.2168	49.6	59.0909			57.5	81.8182	85.2174	52.7027	90.4255
70	72.7273	74.8691	76.4286	61.1111			41.6667	90.4255	72.3684	50	78.0488
67.4419	80.8824	76.9634	77.931				19.6078	85.1429	92.8571	43.2432
63.9053	86.8421	75.5435	83.7037				37.1429	79.0323	77.2727	41.4634
70.6422	77.305	88.2353	63.5037				40	88.0952	67.3469	34.6667
74.7899	84.4595	63.7931					23.6364	81.25	73.0769
79.5775	91.579	91.4894					56.8965	87.234	38.8889
77.4725	73.913	75.3846					34.4828	89.6552	34.4828
72	100	85.6115					11.1111	85.1852	63.6364
71.4286	88	85.3933					35.2941	92.3077	87.5
66.6667	92.8571	83.0508					53.8462	92.6829	70.9677
61.062	78.5714						12.069	76.4706
72.9927	80						39.4231	77.7778
82.1918	87.037						37.7551	91.6667
75.5556	81.2155						23.4043	52.1053
71.5517	72.2772						45.6311	71.7647
60.4316	79.845						33.3333	59.633
83.3333	82.9114						34.6939	83.5052
61.7391	95.5056						57.7982	73.913
80	88.0435						43.4343	85.7143
62.8571	84.2857						27.5229	85.1064
46.5909	83.3333						49.3671	95.3488
63.1579	84.1897						31.0811	85.2632
54.4118	83.4783						28.5714	81.9672
70.3488	88.601						37.4046	88
67.9487	88.4892						49.4505	82.9545
89.1892	81.6092						52	85.2941
74.7126	82.5397						60.3774	85.2941
74.5665	41.1765						47.0588	57.5758
81.4159	72.9032						43.617	92.6316
79.3548	81.8841						40	98.6487
81.5069	88.0282						44.1558	90.1235
66.8033	95.5882						56.6038	83.7838
71.8919	85.3933						47.2222	87.3418
76.6234	94.2857						64	81.3953
63.4483	68.2927						42.1053	69.5652
53.6145	90.4762						38.7097	54.1667
74.8538	95.6522						53.7688	75
63.4146	80.8219						58.1395	95.2381
63.0081	78.6667						44.5161	71.1111
65.1961	78						39.1304	71.1111
74.5098							79.2683
70.7447							59.4937
70.9251							61.8705
80.4196							70
76.4151							56.25
84.2975							63.1579
82.6087							37.5
80.7018							32.1429
88.4615							62.2951
61.8421							43.75
85							40
87.5706							45.7143
86.0465							80
70.8609							61.7647
85.5072							65.3846

## Sheet: Fig 3D
T0							T60
	vs N2	vs N2	vs N2	vs N2				vs N2	vs N2	vs N2	vs N2
	p<.001	p=.741	p=.985	p<.001				p<.001	p=.027	p=.994	p<.001
vs tax-6(gf)		vs tax-6(gf)	vs tax-6(gf)	vs tax-6(gf)			vs tax-6(gf)		vs tax-6(gf)	vs tax-6(gf)	vs tax-6(gf)
p<.001		p<.001	p<.001	p<.001			p<.001		p<.001	p<.001	p<.001
N2 (WT)	tax-6(gf)	13a-stop	13bc-stop	13a-stop + 13bc-stop			N2 (WT)	tax-6(gf)	13a-stop	13bc-stop	13a-stop + 13bc-stop
100.121	49.5926	131.241	133.383	90.8899			125.406	88.7942	133.691	132.271	100.957
131.261	59.1882	148.707	148.661	87.0757			109.582	76.1058	140.68	140.7	89.143
141.744	60.5202	137.378	133.154	82.1128			101.497	70.4045	137.139	147.101	94.8535
171.729	97.5444	145.525	121.309	134.111			164.51	65.2675	103.43	130.06	120.327
154.929	81.376	136.078	123.254	138.135			144.746	96.6975	113.84	127.016	109.615
146.391	96.5327	131.208	134.597	143.508			141.352	94.9205	113.341	138.369	130.438
83.9467	87.0357	130.634	152.024	107.088			122.164	61.1684	113.787	139.081	106.82
93.6709	97.3751	121.884	152.189	100.096			111.119	59.3876	118.198	147.683	75.449
103.538	92.6508	131.058	155.403	111.319			78.6566	71.1613	115.559	134.892	85.1648
173.808	64.7309			107.054			140.57	83.3031			133.127
131.995	68.7722			120.871			129.763	98.1519			121.549
139.385	75.8956			116.83			132.601	105.486			107.176
153.883	70.523						159.005	76.7187
179.92	73.8953						151.2	85.0262
177.636	82.0419						167.301	90.4904
169.344	69.5784						167.421	71.4116
170.392	69.1641						171.653	58.1249
171.812	66.1299						158.436	77.4909
142.027	82.0912						153.22	95.0537
131.313	82.507						135.46	94.7789
148.108	75.2188						144.761	99.1644
135.497	51.7722						157.986	69.352
171.282	54.2121						141.77	74.4643
133.29	48.808						146.197	62.823
144.917	44.8275						134.914	51.0516
128.874	44.8614						121.547	43.5248
124.711	43.5533						136.537	51.2518
92.2481	45.331						145.532	48.815
132.232	47.4876						131.31	45.957
127.164	46.8809						138.432	54.8743
145.194	48.9551						148.512	38.4163
154.979	39.2224						134.565	30.8033
163.475	46.8362						145.639	48.3414
146.75	69.6245						144.24	83.5448
150.983	71.5163						139.812	79.03
162.499	72.2754						152.202	93.0219

## Sheet: Fig 4C
T0						T60
	vs N2	vs N2	vs N2				vs N2	vs N2	vs N2
	p<.001	p=.996	p<.001				p<.001	p<.001	p<.001
N2 (WT)	tax-6(gf)	13a-stop	13a-stop+ delta13bc			N2 (WT)	tax-6(gf)	13a-stop	13a-stop+ delta13bc
100	86.7925	76.7196	72.6415			60.4651	66.6667	53.9823	68.6274
78.0488	91.6667	71.831	85.567			64.8649	65.7895	77.7778	54.0984
76.5625	89.2857	67.0732	74.2857			69.0476	85.4167	68.1416	53.0612
63.4146	88.0952	57.6191	85.2941			33.3333	95	78.7037	63.6364
67.3913	86.2745	44.9438	92.6829			30	94.2857	85.5556	89.2857
78.3784	79.4872	60.7843	84.0909			31.4286	90	86.3636	60.4167
85.7143	86.2745	59.4937	95.6522			44.4444	88.2353	71.1539	100
79.0698	87.5	57.6087	100			37.5	92	89.3333	78.9474
88.2353	100	72.9927	100			63.6364	96.9697	67.0588	88.4615
55.0562	89	80.4348	81.0811			39.2157	84.4828	86.2069	70.3125
59.375	90.3226	64	91.6667			51.5151	71.4286	90.3226	74.6269
72.4771	85.2941	70.9302	86.1111			53.8462	81.6092	81.4815	53.6585
65.1515	79.4118	74.4186	83.4483			30.1471	88.1579	79.5699	73.494
79.6116	79.2079	83.2168	73.5294			57.5	81.8182	85.2174	87.5
70	72.7273	74.8691	76.0417			41.6667	90.4255	72.3684	81.3953
67.4419	80.8824	76.9634				19.6078	85.1429	92.8571
63.9053	86.8421	75.5435				37.1429	79.0323	77.2727
70.6422	77.305	88.2353				40	88.0952	67.3469
74.7899	84.4595	63.7931				23.6364	81.25	73.0769
79.5775	91.579	91.4894				56.8965	87.234	38.8889
77.4725	73.913	75.3846				34.4828	89.6552	34.4828
72	100	85.6115				11.1111	85.1852	63.6364
71.4286	88	85.3933				35.2941	92.3077	87.5
66.6667	92.8571	83.0508				53.8462	92.6829	70.9677
61.062	78.5714					12.069	76.4706
72.9927	80					39.4231	77.7778
82.1918	87.037					37.7551	91.6667
75.5556	81.2155					23.4043	52.1053
71.5517	72.2772					45.6311	71.7647
60.4316	79.845					33.3333	59.633
83.3333	82.9114					34.6939	83.5052
61.7391	95.5056					57.7982	73.913
80	88.0435					43.4343	85.7143
62.8571	84.2857					27.5229	85.1064
46.5909	83.3333					49.3671	95.3488
63.1579	84.1897					31.0811	85.2632
54.4118	83.4783					28.5714	81.9672
70.3488	88.601					37.4046	88
67.9487	88.4892					49.4505	82.9545
89.1892	81.6092					52	85.2941
74.7126	82.5397					60.3774	85.2941
74.5665	41.1765					47.0588	57.5758
81.4159	72.9032					43.617	92.6316
79.3548	81.8841					40	98.6487
81.5069	88.0282					44.1558	90.1235
66.8033	95.5882					56.6038	83.7838
71.8919	85.3933					47.2222	87.3418
76.6234	94.2857					64	81.3953
63.4483	68.2927					42.1053	69.5652
53.6145	90.4762					38.7097	54.1667
74.8538	95.6522					53.7688	75
63.4146	80.8219					58.1395	95.2381
63.0081	78.6667					44.5161	71.1111
65.1961	78					39.1304	71.1111
74.5098						79.2683
70.7447						59.4937
70.9251						61.8705
80.4196						70
76.4151						56.25
84.2975						63.1579
82.6087						37.5
80.7018						32.1429
88.4615						62.2951
61.8421						43.75
85						40
87.5706						45.7143
86.0465						80
70.8609						61.7647
85.5072						65.3846

## Sheet: Fig 4D
T0						T60
	vs N2	vs N2	vs N2				vs N2	vs N2	vs N2
	p<.001	p=.748	p<.001				p<.001	p=.062	p<.001
N2 (WT)	tax-6(gf)	13a-stop	13a-stop+ delta13bc			N2 (WT)	tax-6(gf)	13a-stop	13a-stop+ delta13bc
100.121	49.5926	131.241	97.208			125.406	88.7942	133.691	89.0306
131.261	59.1882	148.707	100.26			109.582	76.1058	140.68	97.3704
141.744	60.5202	137.378	96.8238			101.497	70.4045	137.139	106.199
171.729	97.5444	145.525	112.232			164.51	65.2675	103.43	113.242
154.929	81.376	136.078	114.666			144.746	96.6975	113.84	91.2072
146.391	96.5327	131.208	125.98			141.352	94.9205	113.341	107.866
83.9467	87.0357	130.634	64.6115			122.164	61.1684	113.787	37.9366
93.6709	97.3751	121.884	75.6169			111.119	59.3876	118.198	90.9077
103.538	92.6508	131.058	62.1432			78.6566	71.1613	115.559	53.5808
173.808	64.7309		108.835			140.57	83.3031		125.4
131.995	68.7722		91.6676			129.763	98.1519		92.5191
139.385	75.8956		111.927			132.601	105.486		114.028
153.883	70.523					159.005	76.7187
179.92	73.8953					151.2	85.0262
177.636	82.0419					167.301	90.4904
169.344	69.5784					167.421	71.4116
170.392	69.1641					171.653	58.1249
171.812	66.1299					158.436	77.4909
142.027	82.0912					153.22	95.0537
131.313	82.507					135.46	94.7789
148.108	75.2188					144.761	99.1644
135.497	51.7722					157.986	69.352
171.282	54.2121					141.77	74.4643
133.29	48.808					146.197	62.823
144.917	44.8275					134.914	51.0516
128.874	44.8614					121.547	43.5248
124.711	43.5533					136.537	51.2518
92.2481	45.331					145.532	48.815
132.232	47.4876					131.31	45.957
127.164	46.8809					138.432	54.8743
145.194	48.9551					148.512	38.4163
154.979	39.2224					134.565	30.8033
163.475	46.8362					145.639	48.3414
146.75	69.6245					144.24	83.5448
150.983	71.5163					139.812	79.03
162.499	72.2754					152.202	93.0219

## Sheet: Fig 5C
T0						T60
	vs N2	vs N2	vs N2				vs N2	vs N2	vs N2
	p<.001	p=.996	p<.001				p<.001	p<.001	p<.001
			vs cmk-1p						vs cmk-1p
			p<.001						p<.001
			vs myo-3p						vs myo-3p
			p<.001						p=.003
N2 (WT)	cmk-1p	myo-3p	cmk-1p + myo-3p			N2 (WT)	cmk-1p	myo-3p	cmk-1p + myo-3p
156.955	127.401	94.6395	67.1015			122.847	110.327	89.9299	67.518
159.316	119.719	100.518	64.7062			134.787	109.734	88.3538	87.3313
153.028	103.638	88.554	63.9594			128.16	97.6307	87.0172	85.6483
145.813	95.0468	81.5769	91.2749			116.031	93.1104	87.1165	91.4743
138.862	86.479	84.6558	88.0112			131.925	90.1708	100.606	105.739
144.702	98.2913	95.1654	107.185			135.596	94.0028	86.6292	109.903
146.481	125.119	107.092	68.462			127.277	114.403	110.602	72.2077
147.253	121.71	113.6	68.0146			134.275	109.735	113.817	81.8017
132.959	119.994	115.933	60.1313			135.278	121.302	113.477	58.6438
154.807	135.637	132.89	68.1832			150.391	111.04	113.748	93.2282
139.245	116.598	113.717	77.3839			154.44	123.585	109.906	93.4569
139.446	129.677	113.758	71.216			141.697	132.786	113.494	76.6817
176.68			60.5856			154.629			47.7293
159.266			70.1358			153.891			70.965
156.574			64.9665			156.522			59.6332
115.595						99.7587
127.209						124.678
128.185						128.017

## Sheet: Fig 6C
T0						T60
	vs N2	vs N2	vs N2	vs N2			vs N2	vs N2	vs N2	vs N2
	p<.001	p=.979	p=.999	p=.948			p<.001	p=.622	p=.055	p=.582
N2 (WT)	tax-6(gf)	tax-6a(S443A)	tax-6bc(S443A)	tax-6a(S443A)+ tax-6bc(S443A)		N2 (WT)	tax-6(gf)	tax-6a(S443A)	tax-6bc(S443A)	tax-6a(S443A)+ tax-6bc(S443A)
100	86.7925	62.6866	63.4146	75.4902		60.4651	66.6667	45	51.5625	54.6667
78.0488	91.6667	65.6566	76.9231	78.8136		64.8649	65.7895	44	50	57.9545
76.5625	89.2857	68.6274	72.7273	60.241		69.0476	85.4167	28.2609	71.1539	66.2338
63.4146	88.0952	61.7021	59.8361	47.3684		33.3333	95	33.3333	43.6364	29.2683
67.3913	86.2745	83.6364	67.0732	73.913		30	94.2857	48.8636	59.375	35.1648
78.3784	79.4872	56.962	69.4444	88.8889		31.4286	90	20.6897	42.6966	53.9682
85.7143	86.2745	69.1176	69.7248	86.3636		44.4444	88.2353	84	31.5069	69.2308
79.0698	87.5	82.3529	54.1667	86.9565		37.5	92	81.0811	53.6364	61.5385
88.2353	100	86.3636	66.6667	100		63.6364	96.9697	73.3333	55.914	50
55.0562	89	74.0741	84.058	69.4915		39.2157	84.4828	68.75	76.7857	58.1818
59.375	90.3226	73.2143	80.3419	72.2222		51.5151	71.4286	66.6667	71.4286	53.9326
72.4771	85.2941	74.0741	85.3448	74.4186		53.8462	81.6092	38.2353	71.4286	51.5151
65.1515	79.4118	60.6299	67.8899	61.6667		30.1471	88.1579	48.9362	53.9062	35.8025
79.6116	79.2079	69.697	64.8515	81.8182		57.5	81.8182	62.5767	31.7241	40.5063
70	72.7273	71.0526	76.0563	64.4444		41.6667	90.4255	42.0455	39.1026	43.3333
67.4419	80.8824	75.2212	74.4318			19.6078	85.1429	60	81.1594
63.9053	86.8421	76.4706	76.9231			37.1429	79.0323	50	78.3333
70.6422	77.305	79.3651	92.3077			40	88.0952	47.5728	64.7887
74.7899	84.4595	83.871	67.5325			23.6364	81.25	50	30.6122
79.5775	91.579	75	92			56.8965	87.234	50	46.1538
77.4725	73.913	82.963	83.7838			34.4828	89.6552	35.3846	27.5862
72	100	86.8421	65.625			11.1111	85.1852	52.3809	47.2727
71.4286	88	93.9394	74.6479			35.2941	92.3077	31.25	61.1111
66.6667	92.8571	89.7959	74.8148			53.8462	92.6829	60	51.9231
61.062	78.5714	75.4386				12.069	76.4706	30.9091
72.9927	80	74				39.4231	77.7778	57.7982
82.1918	87.037	52.3809				37.7551	91.6667	32.8125
75.5556	81.2155	69.1781				23.4043	52.1053	42.7083
71.5517	72.2772	66.6667				45.6311	71.7647	48
60.4316	79.845	82.3009				33.3333	59.633	48.5149
83.3333	82.9114					34.6939	83.5052
61.7391	95.5056					57.7982	73.913
80	88.0435					43.4343	85.7143
62.8571	84.2857					27.5229	85.1064
46.5909	83.3333					49.3671	95.3488
63.1579	84.1897					31.0811	85.2632
54.4118	83.4783					28.5714	81.9672
70.3488	88.601					37.4046	88
67.9487	88.4892					49.4505	82.9545
89.1892	81.6092					52	85.2941
74.7126	82.5397					60.3774	85.2941
74.5665	41.1765					47.0588	57.5758
81.4159	72.9032					43.617	92.6316
79.3548	81.8841					40	98.6487
81.5069	88.0282					44.1558	90.1235
66.8033	95.5882					56.6038	83.7838
71.8919	85.3933					47.2222	87.3418
76.6234	94.2857					64	81.3953
63.4483	68.2927					42.1053	69.5652
53.6145	90.4762					38.7097	54.1667
74.8538	95.6522					53.7688	75
63.4146	80.8219					58.1395	95.2381
63.0081	78.6667					44.5161	71.1111
65.1961	78					39.1304	71.1111
74.5098						79.2683
70.7447						59.4937
70.9251						61.8705
80.4196						70
76.4151						56.25
84.2975						63.1579
82.6087						37.5
80.7018						32.1429
88.4615						62.2951
61.8421						43.75
85						40
87.5706						45.7143
86.0465						80
70.8609						61.7647
85.5072						65.3846

## Sheet: Fig 6D
T0						T60
	vs N2	vs N2	vs N2	vs N2			vs N2	vs N2	vs N2	vs N2
	p<.001	p=.009	p=.989	p=.006			p<.001	p=.001	p=0.766	p=.047
N2 (WT)	tax-6(gf)	tax-6a(S443D)	tax-6bc(S443D)	tax-6a(S443D)+ tax-6bc(S443D)		N2 (WT)	tax-6(gf)	tax-6a(S443D)	tax-6bc(S443D)	tax-6a(S443D)+ tax-6bc(S443D)
72	100	77.7778	72.1591	64.2857		44.4444	88.2353	30	32.2917	27.2727
71.4286	88	87.5	78.3132	72.7273		37.5	92	58.3333	58.2524	57.1429
66.6667	92.8571	100	77.1739	81.6326		63.6364	96.9697	25.7143	25.3968	25
61.062	78.5714	88	69.1358	66.6667		39.2157	84.4828	48.3871	51.9084	32.1429
72.9927	80	90.8257	80.1887	77.4648		51.5151	71.4286	62.5	45.3416	67.3913
82.1918	87.037	85.8586	61.6279	54.6512		53.8462	81.6092	41.3793	42.5926	39.0244
75.5556	81.2155	72.2892	66.6667	82.9787		30.1471	88.1579	19.4444	41.6667	29.6296
71.5517	72.2772	83.6735	53.9326	46.0526		57.5	81.8182	28.0488	34.9112	48.3444
60.4316	79.845	89.6226	77.2277	49.3507		41.6667	90.4255	43.1818	46.1538	29.3478
83.3333	82.9114		72.1591	79.5918		19.6078	85.1429	10.5263	55.2239
61.7391	95.5056		83.4483	60		37.1429	79.0323	34.0909	33.3333
80	88.0435		85.2632	82.9787		40	88.0952	18.4211	43.75
62.8571	84.2857		83.7209	77.5		23.6364	81.25	27.2727
46.5909	83.3333			86.2385		56.8965	87.234	32.0513
63.1579	84.1897			88.9908		34.4828	89.6552	15
54.4118	83.4783			82.7869		11.1111	85.1852	40
70.3488	88.601			86.0215		35.2941	92.3077	56.5217
67.9487	88.4892			72.6316		53.8462	92.6829	12.3288
89.1892	81.6092			70.8861		12.069	76.4706	35.1852
74.7126	82.5397			79.5918		39.4231	77.7778	29.5775
74.5665	41.1765			67.8733		37.7551	91.6667	13.3333
81.4159	72.9032			74.2857		23.4043	52.1053	46.0318
79.3548	81.8841			87.7049		45.6311	71.7647	54.9451
81.5069	88.0282			89.7196		33.3333	59.633
66.8033	95.5882			89.7727		34.6939	83.5052
71.8919	85.3933			76.4286		57.7982	73.913
76.6234	94.2857			87.1429		43.4343	85.7143
63.4483	68.2927					27.5229	85.1064
53.6145	90.4762					49.3671	95.3488
74.8538	95.6522					31.0811	85.2632
63.4146	80.8219					28.5714	81.9672
63.0081	78.6667					37.4046	88
65.1961	78					49.4505	82.9545
74.5098						52	85.2941
70.7447						60.3774	85.2941
70.9251						47.0588	57.5758
80.4196						43.617	92.6316
76.4151						40	98.6487
84.2975						44.1558	90.1235
82.6087						56.6038	83.7838
80.7018						47.2222	87.3418
88.4615						64	81.3953
61.8421						42.1053	69.5652
85						38.7097	54.1667
87.5706						53.7688	75
86.0465						58.1395	95.2381
70.8609						44.5161	71.1111
85.5072						39.1304	71.1111
						79.2683
						59.4937
						61.8705
						70
						56.25
						63.1579
						37.5
						32.1429
						62.2951
						43.75
						40
						45.7143
						80
						61.7647
						65.3846

## Sheet: Fig 6E
T0						T60
	vs N2	vs N2	vs N2	vs N2			vs N2	vs N2	vs N2	vs N2
	p<.001	p=.438	p=.945	p<.001			p<.001	p=.037	p=.875	p<.001
N2 (WT)	tax-6(gf)	tax-6a(S443A)	tax-6bc(S443A)	tax-6a(S443A)+ tax-6bc(S443A)		N2 (WT)	tax-6(gf)	tax-6a(S443A)	tax-6bc(S443A)	tax-6a(S443A)+ tax-6bc(S443A)
100.121	49.5926	150.113	157.258	124.704		125.406	88.7942	139.432	190.362	85.646
131.261	59.1882	159.824	168.631	130.229		109.582	76.1058	148.253	162.782	87.7294
141.744	60.5202	147.443	151.45	91.3812		101.497	70.4045	137.816	167.847	82.8026
171.729	97.5444	157.574	158.529	150.56		164.51	65.2675	126.771	137.074	145.833
154.929	81.376	167.072	130.666	152.399		144.746	96.6975	165.876	127.845	155.755
146.391	96.5327	178.31	144.484	152.777		141.352	94.9205	153.45	137.108	154.961
83.9467	87.0357	106.655	156.382	57.1171		122.164	61.1684	88.3307	132.484	87.3275
93.6709	97.3751	134.263	136.855	63.1926		111.119	59.3876	111.65	135.23	86.198
103.538	92.6508	126.418	124.805	64.901		78.6566	71.1613	141.713	121.631	72.6604
173.808	64.7309	125.855		128.405		140.57	83.3031	126.132		97.9101
131.995	68.7722	125.296		113.432		129.763	98.1519	85.6768		106.407
139.385	75.8956	129.61		106.022		132.601	105.486	143.841		99.3345
153.883	70.523	121.719				159.005	76.7187	119.382
179.92	73.8953	127.927				151.2	85.0262	113.838
177.636	82.0419	132.09				167.301	90.4904	126.208
169.344	69.5784	94.223				167.421	71.4116	98.687
170.392	69.1641	104.333				171.653	58.1249	94.0359
171.812	66.1299	104.559				158.436	77.4909	106.47
142.027	82.0912	119.2				153.22	95.0537	124.958
131.313	82.507	125.287				135.46	94.7789	122.265
148.108	75.2188	116.997				144.761	99.1644	127.77
135.497	51.7722	140.359				157.986	69.352	139.863
171.282	54.2121	130.407				141.77	74.4643	131.367
133.29	48.808	138.149				146.197	62.823	134.651
144.917	44.8275	173.095				134.914	51.0516	121.827
128.874	44.8614	143.662				121.547	43.5248	142.457
124.711	43.5533	141.146				136.537	51.2518	122.804
92.2481	45.331					145.532	48.815
132.232	47.4876					131.31	45.957
127.164	46.8809					138.432	54.8743
145.194	48.9551					148.512	38.4163
154.979	39.2224					134.565	30.8033
163.475	46.8362					145.639	48.3414
146.75	69.6245					144.24	83.5448
150.983	71.5163					139.812	79.03
162.499	72.2754					152.202	93.0219

[truncated: 5 more sheets: Fig 6F, Fig 7C, Fig 7D,  S4B Fig, S4C Fig]
